# Supplementary material for: Suppression of Allelic Recombination and Aneuploidy by Cohesin Is Independent of Chk1 in Saccharomyces cerevisiae
Source: PLoS One. 2014 Dec 31;9(12):e113435. doi: 10.1371/journal.pone.0113435 (PMC4281242; doi:10.1371/journal.pone.0113435)
Supplement: S1 File — Raw data of the results presented in Fig. 2 and Table 2 . (XLSX) [file pone.0113435.s001.xlsx]

## Sheet: Allelic rec MMS
Event	strain
Allelic rec MMS	WT	strain	culture # (1... k)	volume of a culture (ml)	complete medium, number of colonies on all plates of a culture	complete medium, total volume plated from a culrure, ml	complete medium, dilution factor	selective medium, number of mutant colonies on all plates of a culture	selective medium,total volume plated from a culture, ml	selective medium, dilution factor
			N	Vtot	Ccom	Vcom	Dcom	Csel	Vsel	Dsel	Median
		2312-1	1	1	64	0.1	100000	1000	0.9	1	3.51094e-06
		2312-2	2	1	60	0.1	100000	950	0.9	1
		2313-1	3	1	51	0.1	100000	900	0.9	1
		2313-2	4	1	49	0.1	100000	1000	0.9	1
		2314-1	5	1	80	0.1	100000	1350	0.9	1
		2314-2	6	1	86	0.1	100000	1100	0.9	1
		86	7	0.45	86	0.05	100000	125	0.05	1
		56	8	0.45	56	0.05	100000	70	0.05	1
		42	9	0.45	42	0.05	100000	76	0.05	1
		66	10	0.45	66	0.05	100000	69	0.05	1
		4	11	0.45	4	0.05	100000	55	0.05	1
		43	12	0.45	43	0.05	100000	42	0.05	1
		2327	13	0.15	226	0.1	100000	650	0.1	1
		2327	14	0.15	180	0.1	100000	400	0.1	1
		2327	15	0.15	230	0.1	100000	550	0.1	1
		2324	16	0.15	132	0.1	100000	315	0.1	1
		2324	17	0.15	270	0.1	100000	200	0.1	1
		2324	18	0.15	320	0.1	100000	730	0.1	1
	wpl1	strain	culture # (1... k)	volume of a culture (ml)	complete medium, number of colonies on all plates of a culture	complete medium, total volume plated from a culrure, ml	complete medium, dilution factor	selective medium, number of mutant colonies on all plates of a culture	selective medium,total volume plated from a culture, ml	selective medium, dilution factor
			N	Vtot	Ccom	Vcom	Dcom	Csel	Vsel	Dsel	Median
		2315-1	1	0.61	25	0.1	100000	1200	0.55	1	1.11048e-05
		2315-2	2	0.61	33	0.1	100000	1200	0.55	1
		2316-1	3	0.61	19	0.1	100000	950	0.55	1
		2316-2	4	0.61	15	0.1	100000	1000	0.55	1
		2317-1	5	0.61	17	0.1	100000	1100	0.55	1
		2317-2	6	0.61	29	0.1	100000	1100	0.55	1
		2328	7	0.45	28	0.05	100000	130	0.05	1
		2329	8	0.45	30	0.05	100000	190	0.05	1
		2330	9	0.45	33	0.05	100000	200	0.05	1
		2331	10	0.45	28	0.05	100000	210	0.05	1
		2331	11	0.45	13	0.05	100000	165	0.05	1
		2331	12	0.15	120	0.1	100000	600	0.1	1
		2331	13	0.15	135	0.1	100000	510	0.1	1
		2331	14	0.15	160	0.1	100000	510	0.1	1
		2328	15	0.15	90	0.1	100000	450	0.1	1
		2328	16	0.15	138	0.1	100000	560	0.1	1
		2328	17	0.15	108	0.1	100000	520	0.1	1
	chk1	strain	culture # (1... k)	volume of a culture (ml)	complete medium, number of colonies on all plates of a culture	complete medium, total volume plated from a culrure, ml	complete medium, dilution factor	selective medium, number of mutant colonies on all plates of a culture	selective medium,total volume plated from a culture, ml	selective medium, dilution factor
			N	Vtot	Ccom	Vcom	Dcom	Csel	Vsel	Dsel	Median
		2355	1	0.25	193	0.1	100000	351	0.1	1	3.29979e-06
		2355	2	0.25	143	0.1	100000	249	0.1	1
		2355	3	0.25	152	0.1	100000	240	0.1	1
		2356	1	0.25	205	0.1	100000	305	0.1	1
		2356	2	0.25	252	0.1	100000	448	0.1	1
		2356	3	0.25	241	0.1	100000	379	0.1	1

## Sheet: Total LOH
Total LOH
	WT
		strain	culture # (1... k)	volume of a culture (ml)	complete medium, number of colonies on all plates of a culture	complete medium, total volume plated from a culrure, ml	complete medium, dilution factor	selective medium, number of mutant colonies on all plates of a culture	selective medium,total volume plated from a culture, ml	selective medium, dilution factor
			N	Vtot	Ccom	Vcom	Dcom	Csel	Vsel	Dsel	Median
		WT	1	0.15	520	0.1	100000	280	0.1	1	2.16916e-06
		WT	2	0.15	517	0.1	100000	183	0.1	1
		WT	3	0.15	375	0.1	100000	393	0.1	1
		WT	4	0.15	530	0.1	100000	410	0.1	1
		WT	5	0.15	450	0.1	100000	484	0.1	1
		WT	6	0.15	370	0.1	100000	850	0.1	1
		WT	7	0.15	361	0.1	100000	500	0.1	1
		WT	8	0.15	350	0.1	100000	124	0.1	1
		WT	9	0.15	54	0.1	100000	385	0.1	1
		WT	10	0.15	165	0.1	100000	446	0.1	1
		WT	11	0.15	201	0.1	100000	420	0.1	1
		WT	12	0.15	270	0.1	100000	195	0.1	1
	wpl1
		strain	culture # (1... k)	volume of a culture (ml)	complete medium, number of colonies on all plates of a culture	complete medium, total volume plated from a culrure, ml	complete medium, dilution factor	selective medium, number of mutant colonies on all plates of a culture	selective medium,total volume plated from a culture, ml	selective medium, dilution factor
			N	Vtot	Ccom	Vcom	Dcom	Csel	Vsel	Dsel	Median
		2328	1	0.25	239	0.1	100000	4196	0.1	1	1.22352e-05
		2328	2	0.25	275	0.1	100000	1324	0.1	1
		2328	3	0.25	185	0.1	100000	4196	0.1	1
		2331	4	0.25	246	0.1	100000	1936	0.1	1
		2331	5	0.25	209	0.1	100000	1700	0.1	1
		2331	6	0.25	290	0.1	100000	1954	0.1	1
	mcd1-1
		strain	culture # (1... k)	volume of a culture (ml)	complete medium, number of colonies on all plates of a culture	complete medium, total volume plated from a culrure, ml	complete medium, dilution factor	selective medium, number of mutant colonies on all plates of a culture	selective medium,total volume plated from a culture, ml	selective medium, dilution factor
			N	Vtot	Ccom	Vcom	Dcom	Csel	Vsel	Dsel	Median
		2338-1	1	0.15	500	0.1	1000	900	0.1	1	0.000553442
		2338-2	2	0.15	250	0.1	1000	850	0.1	1
		2338-3	3	0.15	247	0.1	1000	850	0.1	1
		2340-1	4	0.15	290	0.1	1000	750	0.1	1
		2340-2	5	0.15	282	0.1	1000	700	0.1	1
		2340-3	6	0.15	50	0.1	1000	140	0.1	1
		strain	culture # (1... k)	volume of a culture (ml)	complete medium, number of colonies on all plates of a culture	complete medium, total volume plated from a culrure, ml	complete medium, dilution factor	selective medium, number of mutant colonies on all plates of a culture	selective medium,total volume plated from a culture, ml	selective medium, dilution factor
	chk1		N	Vtot	Ccom	Vcom	Dcom	Csel	Vsel	Dsel	Median
		2355	1	0.15	283	0.1	100000	112	0.1	1	3.13169e-06
		2355	2	0.15	112	0.1	100000	139	0.1	1
		2355	3	0.15	255	0.1	100000	132	0.1	1
		2356	2	0.15	118	0.1	100000	222	0.1	1
		2356	3	0.15	134	0.1	100000	199	0.1	1
Total LOH MMS	WT
		strain	culture # (1... k)	volume of a culture (ml)	complete medium, number of colonies on all plates of a culture	complete medium, total volume plated from a culrure, ml	complete medium, dilution factor	selective medium, number of mutant colonies on all plates of a culture	selective medium,total volume plated from a culture, ml	selective medium, dilution factor
			N	Vtot	Ccom	Vcom	Dcom	Csel	Vsel	Dsel	Median
		WT	1	0.25	115	0.1	100000	370	0.1	1	1.0304e-05
		WT	2	0.25	90	0.1	100000	381	0.1	1
		WT	3	0.25	65	0.1	100000	422	0.1	1
		WT	4	0.25	120	0.1	100000	805	0.1	1
		WT	5	0.25	85	0.1	100000	722	0.1	1
		WT	6	0.25	68	0.1	100000	313	0.1	1
	chk1	strain	culture # (1... k)	volume of a culture (ml)	complete medium, number of colonies on all plates of a culture	complete medium, total volume plated from a culrure, ml	complete medium, dilution factor	selective medium, number of mutant colonies on all plates of a culture	selective medium,total volume plated from a culture, ml	selective medium, dilution factor
			N	Vtot	Ccom	Vcom	Dcom	Csel	Vsel	Dsel
		2355	1	0.25	193	0.1	100000	831	0.1	1	Median
		2355	2	0.25	143	0.1	100000	514	0.1	1	6.66256e-06
		2355	3	0.25	152	0.1	100000	701	0.1	1
		2356	4	0.25	205	0.1	100000	808	0.1	1
		2356	5	0.25	252	0.1	100000	819	0.1	1
		2356	6	0.25	241	0.1	100000	893	0.1	1

## Sheet: Chromosome loss
Chromosome loss
	WT
		strain	culture # (1... k)	volume of a culture (ml)	complete medium, number of colonies on all plates of a culture	complete medium, total volume plated from a culrure, ml	complete medium, dilution factor	selective medium, number of mutant colonies on all plates of a culture	selective medium,total volume plated from a culture, ml	selective medium, dilution factor
			N	Vtot	Ccom	Vcom	Dcom	Csel	Vsel	Dsel	Median
		2312	1	0.15	89	0.1	160000	4	0.1	1	5.46327e-07
		2312	2	0.15	66	0.1	160000	18	0.1	1
		2313	3	0.15	58	0.1	160000	19	0.1	1
		2313	4	0.15	112	0.1	160000	2	0.1	1
		2314	5	0.15	161	0.1	160000	45	0.1	1
		2314	6	0.15	112	0.1	160000	25	0.1	1
	chk1	strain	culture # (1... k)	volume of a culture (ml)	complete medium, number of colonies on all plates of a culture	complete medium, total volume plated from a culrure, ml	complete medium, dilution factor	selective medium, number of mutant colonies on all plates of a culture	selective medium,total volume plated from a culture, ml	selective medium, dilution factor
			N	Vtot	Ccom	Vcom	Dcom	Csel	Vsel	Dsel	Median
		2355	1	0.15	283	0.1	100000	0	0.1	1	3.73515e-08
		2355	2	0.15	112	0.1	100000	0	0.1	1
		2355	3	0.15	255	0.1	100000	2	0.1	1
		2356	2	0.15	118	0.1	100000	2	0.1	1
		2356	3	0.15	134	0.1	100000	0	0.1	1
		2356	1	0.15	115	0.1	100000	2	0.1	1
	wpl1	strain	culture # (1... k)	volume of a culture (ml)	complete medium, number of colonies on all plates of a culture	complete medium, total volume plated from a culrure, ml	complete medium, dilution factor	selective medium, number of mutant colonies on all plates of a culture	selective medium,total volume plated from a culture, ml	selective medium, dilution factor
			N	Vtot	Ccom	Vcom	Dcom	Csel	Vsel	Dsel	Median
		2315	1	0.15	122	0.1	160000	1129	0.1	1	1.42582e-05
		2315	2	0.15	32	0.1	160000	680	0.1	1
		2316	3	0.15	52	0.1	160000	200	0.1	1
		2316	4	0.15	76	0.1	160000	643	0.1	1
		2317	5	0.15	76	0.1	160000	1298	0.1	1
		2317	6	0.15	42	0.1	160000	660	0.1	1
mcd1-1 results
unavailable
data needed
for calculation is
unpublished
chromosome loss		WT	strain	culture # (1... k)	volume of a culture (ml)	complete medium, number of colonies on all plates of a culture	complete medium, total volume plated from a culrure, ml	complete medium, dilution factor	selective medium, number of mutant colonies on all plates of a culture	selective medium,total volume plated from a culture, ml	selective medium, dilution factor
MMS				N	Vtot	Ccom	Vcom	Dcom	Csel	Vsel	Dsel	Median
			WT	1	0.25	115	0.1	100000	5	0.1	1	6.5283e-07
			WT	2	0.25	90	0.1	100000	16	0.1	1
			WT	3	0.25	65	0.1	100000	19	0.1	1
			WT	4	0.25	120	0.1	100000	23	0.1	1
			WT	5	0.25	85	0.1	100000	29	0.1	1
			WT	6	0.25	68	0.1	100000	5	0.1	1
		chk1	strain	culture # (1... k)	volume of a culture (ml)	complete medium, number of colonies on all plates of a culture	complete medium, total volume plated from a culrure, ml	complete medium, dilution factor	selective medium, number of mutant colonies on all plates of a culture	selective medium,total volume plated from a culture, ml	selective medium, dilution factor
				N	Vtot	Ccom	Vcom	Dcom	Csel	Vsel	Dsel	Median
			2355	1	0.25	193	0.1	100000	20	0.1	1	1.04609e-07
			2355	2	0.25	143	0.1	100000	0	0.1	1
			2355	3	0.25	152	0.1	100000	3	0.1	1
			2356	4	0.25	205	0.1	100000	73	0.1	1
			2356	5	0.25	252	0.1	100000	5	0.1	1
			2356	6	0.25	241	0.1	100000	0	0.1	1

## Sheet: Chromosome gain (CuSO4 survival
Chromosome gain
		strain	culture # (1... k)	volume of a culture (ml)	complete medium, number of colonies on all plates of a culture	complete medium, total volume plated from a culrure, ml	complete medium, dilution factor	selective medium, number of mutant colonies on all plates of a culture	selective medium,total volume plated from a culture, ml	selective medium, dilution factor
	wpl1		N	Vtot	Ccom	Vcom	Dcom	Csel	Vsel	Dsel	Median
		1152-1	1	0.15	320	0.1	1000000	35	0.1	1	1.2454e-07
		1152-2	2	0.15	175	0.1	1000000	76	0.1	1
		1152-3	3	0.15	190	0.1	1000000	64	0.1	1
		1152-4	4	0.15	288	0.1	1000000	84	0.1	1
		1152-5	5	0.15	160	0.1	1000000	34	0.1	1
		1152-6	6	0.15	136	0.1	1000000	43	0.1	1
		1152-1	7	0.25	435	0.1	100000	37	0.1	1
		1152-2	8	0.25	430	0.1	100000	22	0.1	1
		1152-3	9	0.25	450	0.1	100000	30	0.1	1
		1152-4	10	0.25	600	0.1	100000	23	0.1	1
		1152-5	11	0.25	680	0.1	100000	36	0.1	1
	mcd1-1
		strain	culture # (1... k)	volume of a culture (ml)	complete medium, number of colonies on all plates of a culture	complete medium, total volume plated from a culrure, ml	complete medium, dilution factor	selective medium, number of mutant colonies on all plates of a culture	selective medium,total volume plated from a culture, ml	selective medium, dilution factor
			N	Vtot	Ccom	Vcom	Dcom	Csel	Vsel	Dsel	median
		best	1	0.15	300	0.1	100000	650	0.1	1	1.69 -05
		best	2	0.15	205	0.1	100000	600	0.1	1
		best	3	0.15	195	0.1	100000	550	0.1	1
		1143	4	0.15	229	0.1	100000	1808	0.1	1
		1143	5	0.15	105	0.1	100000	1600	0.1	1
		1143	6	0.15	133	0.1	100000	1668	0.1	1
		1144	7	0.15	134	0.1	100000	1324	0.1	1
		1144	8	0.15	160	0.1	100000	2548	0.1	1
		1144	9	0.15	65	0.1	100000	2296	0.1	1
	WT
		strain	culture # (1... k)	volume of a culture (ml)	complete medium, number of colonies on all plates of a culture	complete medium, total volume plated from a culrure, ml	complete medium, dilution factor	selective medium, number of mutant colonies on all plates of a culture	selective medium,total volume plated from a culture, ml	selective medium, dilution factor
			N	Vtot	Ccom	Vcom	Dcom	Csel	Vsel	Dsel	median
		1131-1	1	0.15	134	0.1	1000000	27	0.1	1	2.0 -07
		1131-2	2	0.15	130	0.1	1000000	14	0.1	1
		1131-3	3	0.15	200	0.1	1000000	20	0.1	1
		1131-2	4	0.15	410	0.1	1000000	952	0.1	1
		1131-3	5	0.15	190	0.1	1000000	25	0.1	1
		1131-4	6	0.15	550	0.1	1000000	27	0.1	1
		June 2011-1131	7	0.15	331	0.1	100000	21	0.1	1
		June 2011-1131	8	0.15	488	0.1	100000	26	0.1	1
		June 2011-1132	9	0.15	351	0.1	100000	36	0.1	1
		June 2011-1132	10	0.15	436	0.1	100000	14	0.1	1
		1131-1	11	0.25	900	0.1	100000	8	0.1	1
		1131-2	12	0.25	321	0.1	100000	16	0.1	1
		1131-3	13	0.25	301	0.1	100000	4	0.1	1
		1131-4	14	0.25	530	0.1	100000	20	0.1	1
		1131-5	15	0.25	560	0.1	100000	19	0.1	1
		1131	16	0.15	437	0.1	100000	77	0.1	1
		1131	17	0.15	383	0.1	100000	162	0.1	1
		1131	18	0.15	558	0.1	100000	118	0.1	1
		1131	19	0.15	540	0.1	100000	101	0.1	1
		1131	20	0.15	646	0.1	100000	108	0.1	1
		1131	21	0.15	465	0.1	100000	100	0.1	1
	chk1
		strain	culture # (1... k)	volume of a culture (ml)	complete medium, number of colonies on all plates of a culture	complete medium, total volume plated from a culrure, ml	complete medium, dilution factor	selective medium, number of mutant colonies on all plates of a culture	selective medium,total volume plated from a culture, ml	selective medium, dilution factor
			N	Vtot	Ccom	Vcom	Dcom	Csel	Vsel	Dsel	median
		1157	1	0.15	484	0.1	100000	53	0.1	1	2.0 -7
		1157	2	0.15	367	0.1	100000	75	0.1	1
		1157	3	0.15	439	0.1	100000	77	0.1	1
		1158	4	0.15	432	0.1	100000	31	0.1	1
		1158	5	0.15	406	0.1	100000	70	0.1	1
		1158	6	0.15	472	0.1	100000	50	0.1	1
		1158-1	7	0.15	440	0.1	100000	7	0.1	1
		1158-2	8	0.15	861	0.1	100000	12	0.1	1
		1158-3	9	0.15	419	0.1	100000	4	0.1	1
		1158-4	10	0.15	568	0.1	100000	3	0.1	1
		1157-2	11	0.15	475	0.1	100000	4	0.1	1
		1157-1	12	0.15	385	0.1	100000	2	0.1	1
chromosome gain MMS
		WT	strain	culture # (1... k)	volume of a culture (ml)	complete medium, number of colonies on all plates of a culture	complete medium, total volume plated from a culrure, ml	complete medium, dilution factor	selective medium, number of mutant colonies on all plates of a culture	selective medium,total volume plated from a culture, ml	selective medium, dilution factor
				N	Vtot	Ccom	Vcom	Dcom	Csel	Vsel	Dsel	median
			1131	1	0.4	103	0.1	100000	412	0.1	1	1.6 E-06
			1131	2	0.4	215	0.1	100000	588	0.1	1
			1131	3	0.4	162	0.1	100000	611	0.1	1
			1131	4	0.4	211	0.1	100000	568	0.1	1
			1131	5	0.4	139	0.1	100000	492	0.1	1
			1131	6	0.4	100	0.1	100000	400	0.1	1
		chk1
			strain	culture # (1... k)	volume of a culture (ml)	complete medium, number of colonies on all plates of a culture	complete medium, total volume plated from a culrure, ml	complete medium, dilution factor	selective medium, number of mutant colonies on all plates of a culture	selective medium,total volume plated from a culture, ml	selective medium, dilution factor
				N	Vtot	Ccom	Vcom	Dcom	Csel	Vsel	Dsel	Median
			1157	1	0.4	114	0.1	100000	128	0.1	1	1.4842e-06
			1157	2	0.4	250	0.1	100000	177	0.1	1
			1157	3	0.4	204	0.1	100000	152	0.1	1
			1158	1	0.4	216	0.1	100000	70	0.1	1
			1158	2	0.4	135	0.1	100000	67	0.1	1
			1158	3	0.4	86	0.1	100000	124	0.1	1

## Sheet: G2 IR rec
G2 IR TYR rec
	chk1	plate	strain	dose	com e-3 50u	cells/ml	tyr (1ml)	freq
		1	2285-1	0	182	3640000	12	3.2967e-06	0
		2	2285-1	10	230	4600000	34	7.3913e-06	4.0946e-06
		3	2285-1	20	292	5840000	66	1.13014e-05	8.00467e-06
		4	2285-2	0	168	3360000	21	6.25e-06	0
		5	2285-2	10	240	4800000	46	9.58333e-06	3.33333e-06
		6	2285-2	20	278	5560000	85	1.52878e-05	9.03777e-06
		7	2286-1	0	181	3620000	18	4.97238e-06	0
		8	2286-1	10	224	4480000	38	8.48214e-06	3.50977e-06
		9	2286-1	20	222	4440000	93	2.09459e-05	1.59736e-05
		10	2286-2	0	206	4120000	20	4.85437e-06	0
		11	2286-2	10	179	3580000	35	9.77654e-06	4.92217e-06
		12	2286-2	20	177	3540000	78	2.20339e-05	1.71795e-05
		plate	strain	dose	com e-3 0.1	tyr 1ml ud	freq	induced freq
		1	2285	0	500	10	2e-06
		2	2285	10	400	57	1.425e-05	1.225e-05
		3	2285	20	400	94	2.35e-05	2.15e-05
		4	2286	0	72	1	1.38889e-06
		5	2286	10	99	7	7.07071e-06	5.68182e-06
		6	2286	20	65	8	1.23077e-05	1.09188e-05
		7	2287	0			#DIV/0!
		8	2287	10	305	45	1.47541e-05	1.48e-05
		9	2287	20	250	66	2.64e-05	2.64e-05
	wpl1
			plate	strain	dose	com e-3 o.1 ml	tyr 1ml	cells/ml	freq	ind freq
			1	2282	0	190	5	1900000	2.63158e-06
			2	2282	10	150	56	1500000	3.73333e-05	3.47018e-05
			3	2282	20	134	105	1340000	7.83582e-05	7.57266e-05
			4	*2282	0	218	13	2180000	5.9633e-06
			6	*2282	20	140	104	1400000	7.42857e-05	6.83224e-05
			7	2284	0		17	0
			8	2284	10	288	84	2880000	2.91667e-05	2.41667e-05
			9	2284	20	188	135	1880000	7.18085e-05	6.68085e-05
			10	2284*	0	213	12	2130000	5.6338e-06
			11	2284*	10	182	115	1820000	6.31868e-05	5.7553e-05
			12	2284*	20	120	151	1200000	0.000125833	0.0001202
			plate	strain	dose	com e-3 (0.1ml)	TYR 1ml	cells/ml	freq	ind freq
			1	2282	0	195	6	1950000	3.07692e-06
			2	2282	10	247	30	2470000	1.21457e-05	9.06883e-06
			3	2282	20	210	50	2100000	2.38095e-05	2.07326e-05
			4	*2282	0	293	15	2930000	5.11945e-06
			5	*2282	10	310	82	3100000	2.64516e-05	2.13322e-05
			6	*2282	20	190	160	1900000	8.42105e-05	7.90911e-05
			7	2283	0	235	7	2350000	2.97872e-06
			8	2283	10	196	130	1960000	6.63265e-05	6.33478e-05
			9	2283	20	195	190	1950000	9.74359e-05	9.44572e-05
			10	2284	0	195	16	1950000	8.20513e-06
			11	2284	10	231	84	2310000	3.63636e-05	2.81585e-05
			12	2284	20	170	133	1700000	7.82353e-05	7.00302e-05
			plate	strain	dose	com 1e-3 0.1 ml	tyr ud 1ml	total cells	freq	ind freq
			1	2282	0	180	10	1800000	5.55556e-06
			2	2282	10	170	65	1700000	3.82353e-05	3.26797e-05
			3	2282	20	141	101	1410000	7.16312e-05	6.60757e-05
			4	2283	0	140	7	1400000	5e-06
			5	2283	10	135	81	1350000	6e-05	5.5e-05
			6	2283	20	155	127	1550000	8.19355e-05	7.69355e-05
			7	2283-2	0	130	140	1300000	0.000107692
			8	2283-2	10	110	201	1100000	0.000182727	7.5035e-05
			9	2283-2	20	80	242	800000	0.0003025	0.000194808
			10	2284	0	130	10	1300000	7.69231e-06
			11	2284	10	135	120	1350000	8.88889e-05	8.11966e-05
			12	2284	20	112	159	1120000	0.000141964	0.000134272
		strain	culture # (1... k)	volume of a culture (ml)	complete medium, number of colonies on all plates of a culture	complete medium, total volume plated from a culrure, ml	complete medium, dilution factor	selective medium, number of mutant colonies on all plates of a culture	selective medium,total volume plated from a culture, ml	selective medium, dilution factor	total number of cells plated on selective medium from a culture, Ctot=Ccom * Vsel*Dcom/ (Vcom*Dsel)	total number of mutants in a culture, m=Csel*Vtot*Dsel/Vsel	mutant frequency in a culture (f=m/N)
			N	Vtot	Ccom	Vcom	Dcom	Csel	Vsel	Dsel	Ctot	m	f
	WT	2054	0	5	246	0.1	1000	6	5	1	12300000	6	4.87805e-07
	WT	2054	10	5	262	0.1	1000	227	5	1	13100000	227	1.73282e-05
	WT	2054	20	5	258	0.1	1000	270	5	1	12900000	270	2.09302e-05
	WT	2055	0	5	257	0.1	1000	4	5	1	12850000	4	3.11284e-07
	WT	2055	10	5	220	0.1	1000	255	5	1	11000000	255	2.31818e-05
	WT	2055	20	5	270	0.1	1000	284	5	1	13500000	284	2.1037e-05
	mcd1-1	2259	0	5	173	0.1	1000	8	5	1	8650000	8	9.24855e-07
	mcd1-1	2259	10	5	120	0.1	1000	110	5	1	6000000	110	1.83333e-05
	mcd1-1	2259	20	5	48	0.1	1000	102	5	1	2400000	102	4.25e-05
	mcd1-1	2260	0	5	180	0.1	1000	5	5	1	9000000	5	5.55556e-07
	mcd1-1	2260	10	5	122	0.1	1000	66	5	1	6100000	66	1.08197e-05
	mcd1-1	2260	20	5	31	0.1	1000	153	5	1	1550000	153	9.87097e-05
	mcd1-1	2261	0	5	73	0.1	1000	7	5	1	3650000	7	1.91781e-06
	mcd1-1	2261	10	5	68	0.1	1000	58	5	1	3400000	58	1.70588e-05
	mcd1-1	2261	20	5	31	0.1	1000	61	5	1	1550000	61	3.93548e-05
		strain	culture # (1... k)	volume of a culture (ml)	complete medium, number of colonies on all plates of a culture	complete medium, total volume plated from a culrure, ml	complete medium, dilution factor	selective medium, number of mutant colonies on all plates of a culture	selective medium,total volume plated from a culture, ml	selective medium, dilution factor	total number of cells plated on selective medium from a culture, Ctot=Ccom * Vsel*Dcom/ (Vcom*Dsel)	total number of mutants in a culture, m=Csel*Vtot*Dsel/Vsel	mutant frequency in a culture (f=m/N)
			N	Vtot	Ccom	Vcom	Dcom	Csel	Vsel	Dsel	Ctot	m	f
	WT	2054	10	1	193	0.1	1000	49	1	1	1930000	49	2.53886e-05
	WT	2054	15	1	184.5	0.1	1000	63	1	1	1845000	63	3.41463e-05
	WT	2054	20	1	197.5	0.1	1000	64	1	1	1975000	64	3.24051e-05
	WT	2055	10	1	162	0.1	1000	18	1	1	1620000	18	1.11111e-05
	WT	2055	15	1	169.5	0.1	1000	39	1	1	1695000	39	2.30088e-05
	WT	2055	20	1	149.5	0.1	1000	58	1	1	1495000	58	3.8796e-05
	mcd1-1	2259	10	1	157.5	0.1	1000	45	1	1	1575000	45	2.85714e-05
	mcd1-1	2259	15	1	159.5	0.1	1000	68	1	1	1595000	68	4.26332e-05
	mcd1-1	2259	20	1	136	0.1	1000	76	1	1	1360000	76	5.58824e-05
	mcd1-1	2260	10	1	221.5	0.1	1000	43	1	1	2215000	43	1.94131e-05
	mcd1-1	2260	15	1	196.5	0.1	1000	66	1	1	1965000	66	3.35878e-05
	mcd1-1	2260	20	1	237	0.1	1000		1	1	2370000	0	0
	mcd1-1	2261	10	1	145	0.1	1000	36	1	1	1450000	36	2.48276e-05
	mcd1-1	2261	15	1	142.5	0.1	1000	59	1	1	1425000	59	4.14035e-05
	mcd1-1	2261	20	1	118.5	0.1	1000	70	1	1	1185000	70	5.90717e-05
	strain	culture # (1... k)	volume of a culture (ml)	complete medium, number of colonies on all plates of a culture	complete medium, total volume plated from a culrure, ml	complete medium, dilution factor	selective medium, number of mutant colonies on all plates of a culture	selective medium,total volume plated from a culture, ml	selective medium, dilution factor	total number of cells plated on selective medium from a culture, Ctot=Ccom * Vsel*Dcom/ (Vcom*Dsel)	total number of mutants in a culture, m=Csel*Vtot*Dsel/Vsel	mutant frequency in a culture (f=m/N)
		N	Vtot	Ccom	Vcom	Dcom	Csel	Vsel	Dsel	Ctot	m	f
WT	2054-1	0	5	128	0.05	1000	8	5	1	12800000	8	6.25e-07
WT	2054-1	10	5	150	0.05	1000	500	5	1	15000000	500	3.33333e-05
WT	2054-1	15	5	157	0.05	1000	650	5	1	15700000	650	4.14013e-05
WT	2054-1	20	4	218	0.05	1000	515	4	1	17440000	515	2.95298e-05
WT	2054-2	0	5	179	0.05	1000	55	5	1	17900000	55	3.07263e-06
WT	2054-2	10	5	185	0.05	1000	450	5	1	18500000	450	2.43243e-05
WT	2054-2	15	5	125	0.05	1000	570	5	1	12500000	570	4.56e-05
WT	2054-2	20	4	197	0.05	1000	615	4	1	15760000	615	3.90228e-05
WT	2055	0	5	168	0.05	1000	7	5	1	16800000	7	4.16667e-07
WT	2055	10	5	130	0.05	1000	240	5	1	13000000	240	1.84615e-05
WT	2055	15	5	155	0.05	1000	220	5	1	15500000	220	1.41935e-05
WT	2055	20	4	132	0.05	1000	156	4	1	10560000	156	1.47727e-05
mcd1-1	2260-1	0	5	232	0.1	1000	12	5	1	11600000	12	1.03448e-06
mcd1-1	2260-1	10	5	222	0.1	1000	250	5	1	11100000	250	2.25225e-05
mcd1-1	2260-1	15	5	250	0.1	1000	250	5	1	12500000	250	2e-05
mcd1-1	2260-1	20	4	700	0.1	100	170	4	1	2800000	170	6.07143e-05
mcd1-1	2260-2	0	5	122	0.1	1000	65	5	1	6100000	65	1.06557e-05
mcd1-1	2260-2	10	5	170	0.1	1000	220	5	1	8500000	220	2.58824e-05
mcd1-1	2260-2	15	5	130	0.1	1000	215	5	1	6500000	215	3.30769e-05
mcd1-1	2260-2	20	4	650	0.1	100	150	4	1	2600000	150	5.76923e-05

## Sheet: G2 IR survival
IR survival G2
	mcd1-1
		culture	dose	ypda e-3	ypda e-3	av	Survival
		1	0	80	88	84	100
		1	10	57	66	61.5	73.2143
		1	20	14	33	23.5	27.9762
		1	40	3	3	3	3.57143
		2	0	265	265	265	100
		2	10	160	163	161.5	60.9434
		2	20	93	105	99	37.3585
		2	40	28	43	35.5	13.3962
		3	0	240	207	223.5	100
		3	10	151	160	155.5	69.5749
		3	20	95	106	100.5	44.9664
		3	40	35	28	31.5	14.094
		4	0	670	716	693	100
		4	10	400	426	413	59.596
		4	20	259	265	262	37.8066
		4	40	143	167	155	22.3665
		does	WT (1)	WT(2)	WT (3)	WT( 4)	WT (5)	WT (6)	AV		chk1N (1)	chk1N(2)	chk1N(3)	chk1N(4)	AV		mcd1-1	mcd1-1	mcd1-1	av		wpl1 (1)	wpl1 (2)	wpl1 (3)	wpl1 (4)	AV
		0	100	100	100	100	100	100	100		100	100	100	100	100		100	100	100	100		100	100	100	100	100
		10	100	100	67	75	87.3134	95.0413	87.3925		74.9164	84.5182	77.2171	88.8686	81.3801		65	73	69	69		100	66	100	61	75.6667
		20	100	100	64	67	82.5373	99.5041	85.5069		67.3913	75.5134	71.1009	32	61.5014		35	28	31	31.3333		100	58	100	91	83
		40	68	84	58	89	75.2239	74.876	74.85		59.8662	44.3918	58.2569	58.3942	55.2273		7	4	5	5.33333		40	53	69	38	53.3333
